# Supplementary material for: Structural and Functional Effects of Traditional Chuño Processing on Potato Starch (Solanum spp.)
Source: Foods. 2026 Jun 17;15(12):2180. doi: 10.3390/foods15122180 (PMC13298175; doi:10.3390/foods15122180)
Supplement: Supplementary file 1 [file foods-15-02180-s001.zip]

Archive with 1 entries (1 files):
- foods-4332338-supplementary.pdf
